# Supplementary material for: Identification of the first plant caffeoyl-quinate esterases in Cichorium intybus
Source: Front Plant Sci. 2025 Aug 20;16:1632036. doi: 10.3389/fpls.2025.1632036 (PMC12405362; doi:10.3389/fpls.2025.1632036)
Supplement: Supplementary file 2 [file DataSheet2.zip]

Archive with 4 entries (3 files):
- MALLAVERGNE_original_WB/
- MALLAVERGNE_original_WB/Image 1.jpg
- MALLAVERGNE_original_WB/Image 2.jpg
- MALLAVERGNE_original_WB/Image 3.jpg
