# Supplementary material for: Identification of the first plant caffeoyl-quinate esterases in Cichorium intybus
Source: Front Plant Sci. 2025 Aug 20;16:1632036. doi: 10.3389/fpls.2025.1632036 (PMC12405362; doi:10.3389/fpls.2025.1632036)
Supplement: Supplementary file 9 [file Table1.xlsx]

## Sheet: Feuil1
Table S2: Protein sequences used in the phylogenetic analysis
Name	Sequence	NCBI Ascession number	Species
CiCQE1	MAISPTFLPVLSILMMLATCTLHANGCYTSIISFGDSLADTGNLKQLSTRSNSQPPHFMFPPYGETFFHKATGRCSNGRLIIDFIAESLGMPLIPPYEGVKSNGVLEKGQGVNFAVAGATALDSSFHEAQGVVNPYTNASLGVQLEWFKDSLPSMCGNPTDCKHLIQNSLILMGEIGGNDYNHAVIAGKPISELKSYVPLVINTIASAINELIELGAETLVVPGNLPIGCSAAYLTIYYGSDKVRPDNTTGCIAELNKFAEYHNELLQMALNQIREVHPNVNIVYADYYNAAMQFFRSPEKYGFTNGALKACCGGGGPYNYDPEVACAHPLATTCVDPETYANWDGLHLTEAAYKVIYRSLFQGTYTTPQFNSLCPVSVVQASDASSKPFVSL		Cichorium intybus
CiCQE2	MAFSSSSSSVTSFFVILHLLWSGSLYANGCYTSIISFGDSLADTGNLKQLASISGQVISVLLPPYGENFVNQSTGRCSNGRLIIDFLAESLGLPFLPPFVHKDSDNVVALGQGVNFAVAGATALNSSILEARGIVNPMTNASLEVQLAWFKQSLPSLCSNVSDCRNLIGSSLIVMGEIGGNDYNYPIIAGKPIDEAKPLVPLIIDTIISAVNELINMGAKTLVVPGNFPIGCSAVYLTVCGSETEEYDNTTGCLIKLNKFAEYHNELLQTKLNHLRELHPNVIIIYADYYNAAMQIFRSPHKFGFKNGALRACCGGGGKYNVNTSAECGSASASVCDEPDTYANWDGIHLTESAYRIISKSLFQGPYTMPQFNLLCPTSSQVRVGLSSSI		Cichorium intybus
CiCQE3	MANSSNVFPFLMFLLSCNVYANACYPSIISFGDSLADTGNVKEMASKSNVHAPHFLFPPYGETFFNKPTGRCSNGRLIIDFVAESLGLPLIPPSLGSKTNVHVTGLGQGVNYAVAGATALDSSFHEERGVEIWTNASLGVQLGWFKDSLSSICSSVADCRQLIGQSLVLMGEIGGNDYNHALVAGKSIDEVETYVPFVINTIVSAVNELIELGAETLVIPGNLPIGCSAAYLTIFYGSSEVQYDNSTGCIITLNKLAEYHNEFLQKKLHQIRELHPDVNIIYADYYNAAMQFFRSPNKYGFTNGALKACCGGGGPFNYNPSIDCADPASTSCAQPDTYVNWDGLHLTEAAYKVIFKSIFEGSYTTPRFNALCPTSMLQGVGGFSSSI		Cichorium intybus
IbICS	MAAAAPSSSLLGVLMLLASIGYAAACYSAVFGFGDSLTDAGNLIRLEPDGTVPHMYFPPYGETYFDKPTGRCSDGRLIVDLIAQHYGLPLPPPSIPASLEGDKNRLRAGVNFAVVGSRALDAQFYEQRDIFDTVTNVSMTDQLNWFKELLPSLCSSPHDCKELLDGSLFVLGEFGGNDYTHSLLSGKGINVIRPFIPIVTRAIAQAVHELVELGARTVMIPSVLPLGCAASYLTYYPSPNPDDYDELGCLIWVNEMASYHNQLLQQQLAHVRELHPYANIVFADIYNAAMEVYQGPDTYGFSGGALRACCGGGGPYNFNTSAQCGNEGATACDNPSSYVNWDGYHLTEAAYQCITTGLLEGPYTYPRMKNLCRFDSRKTSRVAQI	MT291823	Ipomoea batatas
AtCSE	MPSEAESSANSAPATPPPPPNFWGTMPEEEYYTSQGVRNSKSYFETPNGKLFTQSFLPLDGEIKGTVYMSHGYGSDTSWMFQKICMSFSSWGYAVFAADLLGHGRSDGIRCYMGDMEKVAATSLAFFKHVRCSDPYKDLPAFLFGESMGGLVTLLMYFQSEPETWTGLMFSAPLFVIPEDMKPSKAHLFAYGLLFGLADTWAAMPDNKMVGKAIKDPEKLKIIASNPQRYTGKPRVGTMRELLRKTQYVQENFGKVTIPVFTAHGTADGVTCPTSSKLLYEKASSADKTLKIYEGMYHSLIQGEPDENAEIVLKDMREWIDEKVKKYGSKTA	Q9C942	Arabidopsis thaliana
TcGLIP	MAVASRKLGALVLVAVLCLSLPTGCLSSQQAAALFIFGDSVFDPGNNNHINTHVNFKANFWPYGQSYFSSPTGRFSDGRIIPDFIAEYASLPIIPAYLEPNNDFTHGANFASAGAGALIASHAGLAVGLQTQLRYFGDLVDHYRQNLGDIKSRQLLSDAVYLFSCGGNDYQSPYYPYTQEQYVDIVIGNMTNVIKGIYEKGGRKFGVVNVPLIGCWPGMRAKQPGNTCNTEVDELTRLHNQAFAKRLEQLEKQLEGFVYAKFDLSTAILNRMKNPSKYGFKEGESACCGSGPFGGNYDCGRIKEFGLCDNATEYFFFDPFHPNELASRQFAEMFWDGDSMVTQPYNLKALFEGKPSTKYLPNDEL	AFJ04755	Tanacetum cinerariifolium
SlCGT	MALGMRVVVLHLLISLLLLQLIKGDDDMVIKLEEPKLKKCGIDRIFQFGDSLSDTGNCLRESYCGAQTKTGKLPYGMNFYQNATGRCSDGFIILDYIAMECGLPLLNPSLEENADFSHGVNFAVSGATALSAEYLISRDIAMSFTNSSLSVQMRWMSSYFKSVCSNDCAKYLENSLFLIGEIGGDDVTYGFKQGKPIEEVRRIVPDIVKNIIHSVRTVIGFGATRILVPGNFPSGCFPIILTLYMNDSSTVYDEYHCAEEWNNFTISYNNLLQQSIHELNEEYPNISIIYGDYYNAYYWLLRNAVALGFNKKTLQISCCGIGGEYNYTESRRCGKPGAEKACADPSSYLSWDGSHLTQKAYGWITKWLIDDILPQLNCRV	FR667689	Solanum lycopersicum
TaXAT	MSSRCLLLLAIFLSTQPTGQSGEEGPAVPALMVFGDSLVDVGNNNYIFTIAKANFPPYGRDFKDHVATGRFCNGKLLIDFIAEKVGFNGSPLAYLSPEASGQNLLLGANFASAASGYNDHGTLIKAISVSQQLKYFKDYQAKLAVVAGSSHARSIISGSLYIICAGSCDFVYNYYINPFLDTNQTAEQFSDRLVGMFNNSVTQLYEMGARRIGVFSLPPFGCFPMAITLYGHGRSGCVSRLNNDAQYYNMKLKAAVDSLSKKYHDLKIVVLDMYAPLYNLATSPVSQGFTEAKRACCGTGTVEASILCNSLLPGTCPSARTYVFWDVWHPSEAANKVVVDSLVDEINNLVA	MN233788	Triticum aestivum
SlCD1	MATPTIILSFLLIFGVAICQSEARAFFVFGDSLVDSGNNNYLATTARADSPPYGIDYPTRRATGRFSNGYNIPDIISQQIGSSESPLPYLDPALTGQRLLVGANFASAGIGILNDTGIQFINIIRMPQQLAYFRQYQSRVSGLIGEANTQRLVNQALVLMTLGGNDFVNNYYLVPNSARSRQFSIQDYVPYLIREYRKILMNVYNLGARRVIVTGTGPLGCVPAELAQRSRNGECSPELQRAAGLFNPQLTQMLQGLNSELGSDVFIAANTQQMHTNFITNPQAYGFITSKVACCGQGPYNGLGLCTPLSNLCPNRDVYAFWDPFHPSERANKIIVQQIMSGTTELMNPMNLSTILAMDSHA	JF968592	Solanum lycopersicum
AtCDEF1	MVEGESKALWIILATVFAVAAVAPAVHGQQTPCYFVFGDSVFDNGNNNALNTKAKVNYLPYGIDYFQGPTGRFSNGRNIPDVIAELAGFNNPIPPFAGASQAQANIGLNYASGAGGIREETSENMGERISLRQQVNNHFSAIITAAVPLSRLRQCLYTINIGSNDYLNNYFLSPPTLARRLFNPDQYARSLISLYRIYLTQLYVLGARNVALFGIGKIGCTPRIVATLGGGTGCAEEVNQAVIIFNTKLKALVTDFNNKPGAMFTYVDLFSGNAEDFAALGITVGDRSCCTVNPGEELCAANGPVCPDRNKFIFWDNVHTTEVINTVVANAAFNGPIASPFNISQLVN	OAO99887	Arabidopsis thaliana
AtCUS2	MTNSVAKLALLGFCILQVTSLLVPQANARAFLVFGDSLVDNGNNDFLATTARADNYPYGIDFPTHRPTGRFSNGLNIPDLISEHLGQESPMPYLSPMLKKDKLLRGANFASAGIGILNDTGIQFLNIIRITKQLEYFEQYKVRVSGLVGEEEMNRLVNGALVLITLGGNDFVNNYYLVPFSARSRQFSLPDYVVFVISEYRKVLRKMYDLGARRVLVTGTGPMGCVPAELAQRSRNGECATELQRAASLFNPQLIQMITDLNNEVGSSAFIAANTQQMHMDFISDPQAYGFVTSKVACCGQGPYNGIGLCTPLSNLCPNRDLFAFWDPFHPSEKASRIIAQQILNGSPEYMHPMNLSTILTVDSMT	NP_198322	Arabidopsis thaliana
AtDAD1	MRFSLSPVRPHSVVVPSLPKQDVVSYISGTTSNRQCRCVLTLPSPSVSTSRPPVLPKPETWESLLLNHDQIPGEFSPTGSSIPVKLGRRWMEYQGLQNWDGLLDPLDDNLRREILRYGQFVESAYQAFDFDPSSPTYGTCRFPRSTLLERSGLPNSGYRLTKNLRATSGINLPRWIEKAPSWMATQSSWIGYVAVCQDKEEISRLGRRDVVISFRGTATCLEWLENLRATLTHLPNGPTGANLNGSNSGPMVESGFLSLYTSGVHSLRDMVREEIARLLQSYGDEPLSVTITGHSLGAAIATLAAYDIKTTFKRAPMVTVISFGGPRVGNRCFRKLLEKQGTKVLRIVNSDDVITKVPGVVLENREQDNVKMTASIMPSWIQRRVEETPWVYAEIGKEL…	Q948R1	Arabidopsis thaliana
AtEXL4	MCSKITLVLTLFSSYFISTDAVNGSFPALLAFGDSILDTGNNNFLLTFMKGNIWPYGRSFSMRRATGRFGNGRVFSDIVAEGLGIKKILPAYRKLFNSPSDLRTGVCFASGGAGVDPVTSKLLRVLTPKDQVNDFKGYIRKLKATAGPSRASSIVSNAVILVSQGNNDIGISYFGTPTAAFRGLTPNRYTTKLAGWNKQFMKELYDQGARKFAVMGVIPLGCLPMTRIFLGGFVITCNFFANRVAEQYNGKLRSGTKSWGREAGFRGAKFVYVDMYNTLMDVIKNYRRYGFSNEKNGCCCMITAIIPCPNPDKYVFYDFVHPSEKAYRTISKKLVQDIKNGLA	Q9LY09	Arabidopsis thaliana
AtEXL6	MFRGKIFVLSLFSIYVLSSAAEKNTSFSALFAFGDSVLDTGNNNFLLTLLKGNYWPYGLSFDYKFPTGRFGNGRVFTDIVAEGLQIKRLVPAYSKIRRISSEDLKTGVCFASGGSGIDDLTSRTLRVLSAGDQVKDFKDYLKKLRRVVKRKKKVKEIVSNAVFLISEGNNDLGYFVAPALLRLQSTTTYTSKMVVWTRKFLKDLYDLGARKFAVMGVMPVGCLPIHRASFGGVFGWCNFLLNRITEDFNMKLQKGLTSYAVEYDFKDAKFVYVDIYGTLMDLVKNPMAYGFTEAKKACCCMPNAIIPCFHPDKYVFYDFAHPSQKAYEVISKPIVYQIAKGLA	NP_177721	Arabidopsis thaliana
AtGELP22	MMANNCNLVSVLCVILVLTLFHNPITVAGQNSPVVALFTFGDSNFDAGNKQTLTKTLVAQGFWPYGKSRDDPNGKFSDGLITPDFLAKFMKIPLAIAPALQPNVNVSRGASFAVEGATLLGAPVESMTLNQQVKKFNQMKAANWNDDFVAKSVFMIYIGANDYLNFTKNNPTADASAQQAFVTSVTNKLKNDISALYSSGASKFVIQTLAPLGCLPIVRQEYNTGMDQCYEKLNDLAKQHNEKIGPMLNEMARNSPASAPFQFTVFDFYNAVLTRTQRNQNFRFFVTNASCCGVGSHDAYGCGLPNVHSKLCEYQRSFLFFDGRHNSEKAQEMFAHLLFGADTNVVQPMNVRELTVYPVDEPMREFWVPPTPATVHASDSSSSTSRGYEYY	ABF58999	Arabidopsis thaliana
AtGELP38	MKFCAIFVLFIVLAINGYDCKIVQFIFGDSLSDVGNNKNLPRSLATANLPFYGIDFGNGLPNGRFTNGRTVSDIIGDKIGLPRPVAFLDPSMNEDVILENGVNYASGGGGILNETGGYFIQRFSLWKQIELFQGTQDVVVAKIGKKEADKFFQDARYVVALGSNDFINNYLMPVYSDSWKYNDQTFVDYLMETLESQLKVLHSLGARKLMVFGLGPMGCIPLQRALSLDGNCQNKASNLAKRFNKAATTMLLDLETKLPNASYRFGEAYDLVNDVITNPKKYGFDNSDSPCCSFYRIRPALTCIPASTLCKDRSKYVFWDEYHPTDKANELVANILIKRFDFMRADDGISHAPSPAPDISPSSDNN	AAO24551	Arabidopsis thaliana
AtGELP49	MAEAIFKALLLVIATTAFATTEAALGQRVPCYFVFGDSVFDNGNNNVLNTSAKVNYSPYGIDFARGPTGRFSNGRNIPDIIAELMRFSDYIPPFTGASPEQAHIGINYASGGGGIREETSQHLGEIISFKKQIKNHRSMIMTAKVPEEKLNKCLYTINIGSNDYLNNYFMPAPYMTNKKFSFDEYADSLIRSYRSYLKSLYVLGARKVAVFGVSKLGCTPRMIASHGGGNGCAAEVNKAVEPFNKNLKALVYEFNRDFADAKFTFVDIFSGQSPFAFFMLGFRVTDKSCCTVKPGEELCATNEPVCPVQRRYVYWDNVHSTEAANMVVAKAAYAGLITSPYSLSWLARL	O64468	Arabidopsis thaliana
AtGELP51	MATRASTSSRVSPAFTFLVIFFLLSLTASVEAAGRGVNNDKKGGGLGASFIFGDSLVDAGNNNYLSTLSRANMKPNGIDFKASGGTPTGRFTNGRTIGDIVGEELGSANYAIPFLAPDAKGKALLAGVNYASGGGGIMNATGRIFVNRLGMDVQVDFFNTTRKQFDDLLGKEKAKDYIAKKSIFSITIGANDFLNNYLFPLLSVGTRFTQTPDDFIGDMLEHLRDQLTRLYQLDARKFVIGNVGPIGCIPYQKTINQLDENECVDLANKLANQYNVRLKSLLEELNKKLPGAMFVHANVYDLVMELITNYDKYGFKSATKACCGNGGQYAGIIPCGPTSSLCEERDKYVFWDPYHPSEAANVIIAKQLLYGDVKVISPVNLSKLRDM	O80470	Arabidopsis thaliana
AtGELP96	MMILRLALAIVISTYATAQPASTSSLVTYIFGDSLTEVGNNNFLQYSLARADFPYYGVDFSGGKATGRFTNGRTIGDIISTKLGILSPPPYLSLSQNDDAFLSGINYASGGAGILNETGIYFIQRLTFNDQINCFKKTKEVIRAKIGDGAANKHVNDAMYFIGLGSNDYVNNFLQPFMADGQQYTHDEFVELLTSTLHNQLTTIYKLGARKVIFHGLGPLGCIPSQRVKSKTRMCLNRVNEWVLEFNSRTKKLLIDLNKRLPGAKFSFADTYPAVLDLINNPTHYGFKIANTSCCNVDTSVGGLCLPNSKMCKNRQDFVFWDAFHPSDSANQILADHLFSSLLSSSSPSPAPKPRQ	Q9FHQ1	Arabidopsis thaliana
AtGELP12	MTTTLLMASLIVSFLLILYYTTIVVASSESRCRRYKSIISFGDSIADTGNYVHLSNVNNLPQAAFLPYGESFFHPPSGRYSDGRLVIDFIAEFLGLPYVPPYFGSQNVSFNQGINFAVYGATALDRAFLVKQGIKSDFTNISLSVQLNTFKQILPNLCASSTRDCREMLGDSLILMGEIGGNDYNYPFFEGKSINEIKELVPLIIKAISSAIVDLIDLGGKTFLVPGNFPIGCSTAYLTLFQTATVEHDPFTGCIPWLNKFGEHHNEQLKIELKQLQKLYPHVNIIYADYYNSLYGLFQEPAKYGFKNRPLAACCGVGGQYNFTIGKECGENGVSYCQNPSEYVNWDGYHLTEATYQKMAQGLLNGRYTTPAFDWSCLGSYDFSG	Q3E7I6	Arabidopsis thaliana
AtGELP55	MSTSKTIVFGLFVATLLVSCNVAANATTQPLFPAILIFGDSTVDTGNNNYHSQTIFKAKHLPYGVDLPGHEANGRYSNGKVISDVIASKLNIKELVPPFLQPNISHQDIVTGVSFASAGAGYDDRSSLSSKAIPVSQQPSMFKNYIARLKGIVGDKKAMEIINNALVVISAGPNDFILNFYDIPTRRLEYPTIHGYQEFILKRLDGFVRELYSLGCRNIVVGGLPPMGCLPIQMTAKMRNILRFCVEQENKDSVLYNQKLVKKLPEIQASLPGSNFLYANVYDPLMDMIQNPSKYGFKETKKGCCGTGYLETTFMCNPLTKTCPNHSDHLFWDSIHPSEAAYNYIGNFVDAQIRGWIKA	O22927	Arabidopsis thaliana
AtGELP72	MSSSISPLLTTAISVAILLFSTISTAATIPNIHRPFNKIYAFGDSFTDTGNSRSGEGPAGFGHLSSPPYGMTFFRRPTNRYSDGRLTIDFVAESMNLPFLPPYLSLKTTNANGTATDTHGVNFAVSGSTVIKHAFFVKNNLSLDMTPQSIETELAWFEKYLETLGTNQKVSLFKDSLFWIGEIGVNDYAYTLGSTVSSDTIRELSISTFTRFLETLLNKGVKYMLVQGHPATGCLTLAMSLAAEDDRDSLGCVQSANNQSYTHNLALQSKLKQLRIKYPSATIVYADYWNAYRAVIKHPSKYGITEKFKACCGIGEPYNFQVFQTCGTDAATVCKDPNQYINWDGVHLTEAMYKVMADMFLDGTFTRPRFSDLLIKKLNYL	Q9STM6	Arabidopsis thaliana
AtGELP73	MKKSIFFVPVLVLFFFGSRFSRVASAGDQRALAASFVFGDSLVDAGNNNYLQTLSRANSPPNGIDFKPSRGNPTGRFTNGRTIADIVGEKLGQQSYAVPYLAPNASGEALLNGVNYASGGGGILNATGSVFVNRLGMDIQVDYFTNTRKQFDKLLGQDKARDYIRKRSLFSVVIGSNDFLNNYLVPFVAAQARLTQTPETFVDDMISHLRNQLKRLYDMDARKFVVGNVAPIGCIPYQKSINQLNDKQCVDLANKLAIQYNARLKDLLTVELKDSLKDAHFVYANVYDLFMDLIVNFKDYGFRTASEACCETRGRLAGILPCGPTSSLCTDRSKHVFWDAYHPTEAANLLIADKLLYGDSKFVTPFNLLHLRDL	Q9M2R9	Arabidopsis thaliana
AtGELP81	MQRNRVLAFLLLAAQLLVKIPETCAKFPALIVFGDSTVDSGNNNQISTVLKSNFQPYGRDYFDGKATGRFSNGRIAPDFISEGLGLKNAVPAYLDPAYNIADFATGVCFASAGTGLDNATSAVLSVMPLWKEVEYYKEYQTRLRSYLGEEKANEIISESLYLISIGTNDFLENYYLLPRKLRKYSVNEYQYFLIGIAADFVTDIYRLGARKMSLSGLSPFGCLPLERTTQLFYGSKCIEEYNIVARDFNIKMEEKVFQLNRDLNGIQLVFSNPYDLVSEIIYHPEAFGFENVRSACCGTGYYEMSYLCDKMNPFTCSDASKYVFWDSFHPTEKTNAIVANHVLKYDLSRFQ	Q8VY93	Arabidopsis thaliana
AtGELP77	MSIKLLVLVFSLLIIFTRPKLIADHHLTTRISPIYPSISTFQPSIPPFLPPSPSRRAQSPTVKPSLPFVPALFVFGDSSVDSGTNNFLGTLARADRLPYGRDFDTHQPTGRFCNGRIPVDYLADRLGLPFVPSYLGQTGTVEDMFQGVNYASAGAGIILSSGSELGQRVSFAMQVEQFVDTFQQMILSIGEKASERLVSNSVFYISIGVNDYIHFYIRNISNVQNLYTPWNFNQFLASNMRQELKTLYNVKVRRMVVMGLPPIGCAPYYMWKYRSQNGECAEEVNSMIMESNFVMRYTVDKLNRELPGASIIYCDVFQSAMDILRNHQHYGFNETTDACCGLGRYKGWLPCISPEMACSDASGHLWWDQFHPTDAVNAILADNVWNGRHVDMCYPTNLE…	NP_001329284	Arabidopsis thaliana
AtGER1	MENSRSTLIIFFAYTTIILIGSINCRDNNNNNLVTNQSALFVFGDSVFDAGNNNYIDTLPSFRSNYWPYGQTTFKFPTGRVSDGRTIPDFIAEYAWLPLIPAYLQPSNGKNQFPYGVSFASAGAGALVGTFPGMVINLKSQLNNFKKVEKLLRSTLGEAQGKMVISRAVYLFHIGVNDYQYPFSTNSSIFQSSPQEIYVDFVVGNTTAVIKEVYKIGGRKFGFLNMGAYDCAPASLIIDQTKIGTCFKPVTELINLHNEKLESGLRRLERELSGFKYALHDYHTSLSVRMNNPSKYGFKEGKMACCGTGPLRGINTCGGRMGVSQSYELCEKVTDYLFFDHFHLTEKAHQQIAELIWSGPTNVTKPYNLQALFELN	Q9FLN0	Arabidopsis thaliana
AtGLIP1	MENSQLVSITFLAYTIIISIGSINCIDNNNLVTNQSALFVFGDSVFDAGNNNYIDTLSSVRSNYWPYGQTTFKSPTGRVSDGRLIPDFIAEYAWLPLIPPNLQPFNGNSQFAYGVNFASGGAGALVGTFSGLVINLRTQLNNFKKVEEMLRSKLGDAEGKRVISRAVYLFHIGLNDYQYPFTTNSSLFQSISNEKYVDYVVGNMTDVFKEVYNLGGRKFGILNTGPYDCAPASLVIDQTKIRSCFQPVTELINMHNEKLLNGLRRLNHELSGFKYALHDYHTSLSERMNDPSKYGFKEGKKACCGSGPLRGINTCGGRMGLSQSYELCENVTDYLFFDPFHLTEKANRQIAELIWSGPTNITGPYNLKALFELN	NP_198915	Arabidopsis thaliana
OSP1	MGHLKSLFTILFLIAMSSTVTFAGKIPAIIVFGDSSVDAGNNNYIPTVARSNFEPYGRDFVGGKPTGRFCNGKIATDFMSEALGLKPIIPAYLDPSYNISDFATGVTFASAATGYDNATSDVLSVLPLWKQLEYYKEYQTKLKAYQGKDRGTETIESSLYLISIGTNDFLENYFAFPGRSSQYSVSLYQDFLAGIAKEFVKKLHGLGARKISLGGLPPMGCMPLERATNIGTGGECVGRYNDIAVQFNSKLDKMVEKLSKELPGSNLVFSNPYEPFMRIIKNPSSFGFEVVGAACCATGMFEMGYGCQRNNPFTCTNADKYVFWDSFHPTQKTNHIMANALMNSTFPHFL	NP_178536	Arabidopsis thaliana
AtPLIP2	MDSLCLNSGLHGVIPAITAVGNGGCGGVVEVRATASAPSQKRGPFGFSFKYPLTPFWSRGGGGGIASRRRSGLCLDDAVLVDSGDSRKPIAEETAVEMDTERRNGSWVLKILDVQSTWKHEEEEDDDEVEDEDGDEDEEVELDDAVVSEDDGGCDVCSVLEDDGNEANKFQLDRESFSKLLRRVTLPESKLYAQLSYLGNLAYSISKIKPANLSKYYGLRFVTSSAEKTESALKAENGEVSGETKPIVEAEEEVEEEEKNKSRKISASAAYEIVASAASYLHSRTNNILPFNSSSKAENSDKHDVNLTNAESSSDVAYSVTSVVAAEEDVKQAVADDLKSTISSPCDWFICDDDQSHTRFVVIQGSESLASWQANLLFEPIEFEGLGAIVHRGIYEAAK…	F4HXL0	Arabidopsis thaliana
AtPLIP3	MEGVFLKMSVVGVSPMIPVGPSSFICAIGGSVEEKSTAASLPRWVSLRRLRPLEFLRIGGKREEKGTVRDDDAVLLERRDRNRNENDNGNWVLKILEVGSIWKGKRQRSGGGGGGEEDEEEEVAEPKKKEDLCEECDFCRIDDDDEDEEKEKTVFEFSEMLSKIPVEDAQMFAKLSFLGNLAYSIPKIKPENLLKYQKLRFVTSSIEKRMSLKVEENNNGEEDEEKKKLINPAVAYRIAASAASRLFSHSKSVLPFGSSKRQDNEEASLLATADSVTAVVAAKEEVKQAVADDLKSNRSPPCEWFVCDDDKSGTRFFFIQGSDSLASWQANLLFEPVPFEDLDVLVHRGIYEAAKGIYEQMLPEVHAHLNSRGKNRAFLRFSGHSLGGSLSLLVNLMLL…	Q940L4	Arabidopsis thaliana
AtWDL1	MGREVVEVLMDRNADVSSARVHVAPKIAAEETDEEFEVKECTEEKSLSENAPNVGSAERVGAQKSPKTRNGNAKVSKQDAPLLAVRKPLQPENKKHIDDEDNCSIASSVATSMRMGKSGLTYGSAPTFRSAQRAEKRKEYYQKLEEKNQALEAERNELEQRQKDEQEAALKQLRKNLKFKAKPVPNFYYEAPPAKPELKKLPLTRPKSPKLILSRRKSFSDAVSSSSREEILKTASNRNRHSTGTVQNKDDDHRNKNTNAAHDSPRVRSGKGKSGLKPVNESSEEA	Q7XXR3	Arabidopsis thaliana
AtSFAR4	MSSSISPLLTTAISVAILLFSTISTAATIPNIHRPFNKIYAFGDSFTDTGNSRSGEGPAGFGHLSSPPYGMTFFRRPTNRYSDGRLTIDFVAESMNLPFLPPYLSLKTTNANGTATDTHGVNFAVSGSTVIKHAFFVKNNLSLDMTPQSIETELAWFEKYLETLGTNQKVSLFKDSLFWIGEIGVNDYAYTLGSTVSSDTIRELSISTFTRFLETLLNKGVKYMLVQGHPATGCLTLAMSLAAEDDRDSLGCVQSANNQSYTHNLALQSKLKQLRIKYPSATIVYADYWNAYRAVIKHPSKYGITEKFKACCGIGEPYNFQVFQTCGTDAATVCKDPNQYINWDGVHLTEAMYKVMADMFLDGTFTRPRFSDLLIKKLNYL	Q9STM6	Arabidopsis thaliana
BnSCE3	MKKLLSFFLSTLFLLTVVNSETTCRNFKSIISFGDSIADTGNLLGLSDPNNLPKVAFPPYGETFFHHPTGRFSNGRLIIDFIAEFLGFPLVPPFYGSQNANFEKGVNFAVGGATALEPSVLEERGIHFAYTNVSLGVQLQSFKDSLPNLCGSPTDCRHMIENALILMGEIGGNDYNYPLFLGKPIEEIRELVPLVITTIPSAITELIGMGGRTFLVPGEFPIGCAVIYLTLYKTPNKEAYDSSGCLKWLNEFAVYHDDQLQAELNKLRRLYPHVNIIYADYYNALLRLSQEPTKFGFIDRALPACCGFGEKGMECCSGPSKYVSWDSVHMTEAAYRFMAEGVLKGPYAIPPFDWSCLNPEIKNSGSSDTKSII	AAX58135	Brassica napus
CaGLIP1	MMMGARELVRKWIVMYVVVLLGLNLWGYYGVNAQQVPCYFIFGDSLVDNGNNNNIQSLARANYLPYGIDYPGGPTGRFSNGKTTVDVIAELLGFEDYIPPYADARGEDILKGVNYASAAAGIRDETGQQLGARIPFGGQVNNYRDTVQQVVQILGNEDSAATYLSKCVYPIGLGSNDYLNNYFMPMYYSTGRQYNPEQYADILIQQYTQHLKTLYDYGARKFVLIGVGQIGCSPNALAQNSADGRTCAQNINAANQLFNNRLRGLVDEFNGNTPDAKFIYINAYDIFQDLIDNPSAFGFRVTNAGCCGVGRNNGQITCLPLQNPCPNRDEYLFWDAFHPGEAANTIVGRRSYRAERSSDAYPFDIQHLAQL	AAX20033	Capsicum annuum
GhGLIP	MDTPTPLFSLLCFFLFSLFLGEEQHVVEGSRVWTFGFRPKMLFVFGDSYADTGNNRKALASSWKLPYGITFPGKPAGRFSDGRVLTDFIAGYLAIKTPVPYRYRKELGGRLKYGLNFAYGGTGVFDTPAPEPNMTTQIDFLQQLLNDSVYPKRALKTSVALVSLAGNDYSNYIATNGSTAGFPVFIGRVVNQMKVNLKRIHNLGVRKIAASALQPLGCLPRSTAQFSFEQCNESENALVGLHNQLLAQAVNDLNKETNSSSFFVLDIYNAFWNVFNQKQAHQVSPTFVNPFEPCCVGVSAAFSCGSVDENGVKQYTLCSNPKSKFFWDTVHPTEQGWRAVYSTPALQSSLKQFW	AWD40208	Gossypium hirsutum
JmJNP1	KPQVPCFFIFGDSLVDNGNNNNIQSLARANYLPYGVDFPDGPTGRFSNGKTTVDVIAELLGFDDYIPPYASASGDQILRGVNYASAAAGIRSETGQQLGARIDFTGQVNNYKNTVAQVVDILGDEDSAANYLSKCIYSVGVGSNDYLNNYFMPLYYSSGRQYSPEQYSDLLIQQYSEQIRTLYNYGARKFSLIGVGQIGCSPNALAQNSPDGSTCIRRINDANQMFNNKLRALVDELNNGAQDAKFIYINAYGIFQDLIDNPSAFGFRVTNAGCCGVGRNNGQITCLPMQTPCQNRDEYLFWDAFHPTEAANVVVGRRSYRAEKASDAYPFDIQRLAQL	ABY59947	Jacaranda mimosifolia
OsBS1	MGAVRGILVVAVVLAVAAILAGAAEGKVNGKAKGKYRALFNFGDSLADAGNLLANGVDFRLATAQLPYGQTFPGHPTGRCSDGRLVVDHLADEFGLPLLPPSKLKNSSFAHGANFAITGATALDTPYFEAKGLGAVVWNSGALLTQIQWFRDLKPFFCNSTKVECDEFYANSLFVVGEFGGNDYNAPLFAGKGLEEAYKFMPDVIQAISDGIEQLIAEGARELIVPGVMPTGCFPVYLNMLDEPADGYGPQSGCVRRYNTFSWVHNAHLKRMLEKLRPKHPNVRIIYGDYYTPVIQFMLQPEKFGFYKQLPRACCGAPGSVAKAAYNFNVTAKCGEAGATACDDPSTHWSWDGIHLTEAAYGHIARGWVYGPFADQPIFQSS	XP_015626582	Oryza sativa
OsDARX1	MASAMNGCGGGGGGGGGGVMKRMGLLRVQYYCVMGFVAAAVVLATLRYMPAPATAPPTVDGGGATVRSSAATVDSAAAAAAAAPGGGGVERGKGKRKHVWSGEEEEVAAEKKAAAGVVVFNFGDSNSDTGGVAAVMGIHIAAPEGRAYFHHPTGRLSDGRVILDFICESLNTHHLSPFMRPLGADYNNGVNFAIAGSTATPGETTFSLDVQLDQFIFFKERCLESIERGEDAPIDSKGFENALYTMDIGHNDLMGVLHLSYDEILRKLPPIVAEIRKAIETLHKNGAKKFWIHGTGALGCLPQKLATRGEIDRDLDEHGCITRINNVAKRFNKLLSETCDDLRLQFASSTIVFVDMFAIKYDLVANHTKHGIEKPLMTCCGHGGPPYNYDPKKSCTAND…	XP_015637555	Oryza sativa
SlGDSL1	MGSEMRRCILVVLLGFMSLGDYYETNAQQVPCYFIFGDSLVDNGNNNNIQSLAKANYLPYGIDFSGGPTGRFSNGKTTVDVIAEQLGFNGNIPPYATARGRDVLRGVNYASAAAGIRDETGRQLGGRISFSGQVNNYRNTVQQVVQILGNENAAADYLKKCIYSVGLGSNDYLNNYFMPLYYPTSRQFTPDQYATVLIQQYTQQLKILYSNGARKFALIGVGQIGCSPNALAQNSPDGRTCVQRINVANQLFNNKLKALVDNLNGNTPDAKFIYIDAYGIFQDLIENPAAFGFRVTNAGCCGVGRNNGQITCLPFQRPCRNRNEYLFWDAFHPTEAANIVVGRRSYRAQKSSDAYPYDISRLAQA	XP_004233002	Solanum lycopersicum
